# Supplementary material for: Shift in Tissue-Specific Immune Niches and CD137 Expression in Tuberculoma of Pembrolizumab-Treated Nasopharyngeal Carcinoma Patients
Source: Cancers (Basel). 2024 Jan 8;16(2):268. doi: 10.3390/cancers16020268 (PMC10813936; doi:10.3390/cancers16020268)
Supplement: Supplementary file 1 [file cancers-16-00268-s001.zip]

Archive with 1 entries (1 files):
- cancers-2787072-supplementary.pdf
